# Supplementary material for: A national-scale sampled temperate fuel moisture database
Source: Sci Data. 2024 Sep 6;11:973. doi: 10.1038/s41597-024-03832-w (PMC11379710; doi:10.1038/s41597-024-03832-w)
Supplement: Supplementary file 1 — Supplementary file [file 41597_2024_3832_MOESM1_ESM.xlsx]

## Sheet: Sample dates summary table
File S1: Dates on which fuel moisture content was sampled, fuel types sampled on each date and the associated regions and land cover types. Fuel types: HLC = heather live canopy, HLS = heather live stem, HDC = heather dead canopy, HDS = heather dead stem, GLC = gorse live canopy, GLS = gorse live stem, GDC = gorse dead canopy, GDS = gorse dead stem, BLL = bracken live leaves, BLS - bracken live s…
Date	Fuel type	Region	Land cover types
2021-02-24	MD, GLS, HLC, BDS, GDC, BDL, L, HDC, HLS, GLC, T, BLS	SE	H, F
2021-03-03	L, HDS, MD, BDS, BLS, HDC, HLS, HLC, O, T, BDL, GLC, GDS, GLS, GDC	SW	H, F, AG
2021-03-09	BDS, O, L, T, BDL, HLC, MD, GLS, HDS, HLS, HDC, GDS, GDC, GLC	SE	F, H
2021-03-12	L, HDC, HLS, HDS, HLC	NYM	B
2021-03-15	BDL, GLS, L, BDS, GLC, GDC, GDS, HDC, HLC, HLS, HDS	EA	AG, H
2021-03-17	L, T, MD, HLS, HDC, O, HDS, HLC, BDS, BDL	SW	F, H, AG
2021-03-24	GLC, L, GDC, GLS, GDS, HDC, HDS, MD, HLS, HLC, BDL, BDS, T, O	SE	H, F
2021-03-26	HDS, HLC, L, HDC, HLS, MD	NYM	B, H
2021-03-29	BDL, GLS, GDC, BDS, GLC, GDS, L, HDC, HDS, HLS, HLC	EA	AG, H
2021-03-31	MD, HDS, HDC, HLC, HLS, L, O, T, BDL, BDS	SW	H, F, AG
2021-04-12	BDS, GLC, GDC, L, BDL, GLS, GDS, HLC, O, HLS, HDS, HDC	EA	AG, H
2021-04-14	HLC, HDC, BDS, BDL, HDS, L, HLS, O, T, MD	SW	H, AG, F
2021-04-16	HDC, HDS, O, HLS, HLC, L, T	PD	H, F, AG, B
2021-04-21	BDL, L, T, O, BDS, MD, GLC, HLS, HLC, HDC, GDS, GLS, GDC, HDS	SE	F, H
2021-04-23	HDS, HLC, HLS, MD, HDC, L, O, T	PD	B, F
2021-04-24	HDC, O, HLS, HLC, L, HDS, T	PD	AG, H, F, B
2021-04-26	L, GLS, BDL, GLC, GDS, BDS, GDC, O, HLS, HDC, HDS, HLC, T	EA	AG, F
2021-04-27	BDS, T, M, BDL, L, O, HDC, HLS, HDS, MD, GLC, HLC, GDS, GDC, GLS	SW	F, H, AG
2021-05-05	BDL, L, MD, GLC, O, HDC, GDS, BDS, GLS, HLS, GDC, HLC, HDS, M, T	SE	H, F
2021-05-07	T, L, O, HLC, HDC, M, HDS, HLS	NYM	F, B
2021-05-10	BDS, L, BDL, GDC, GDS, GLS, GLC, HDS, O, HLC, HDC, M, HLS, T	EA	AG, H, F
2021-05-12	O, HLS, L, T, HDC, MD, HLC, HDS, M, BDL, BDS	SW	F, H, AG
2021-05-14	BDL, T, M, O, L, BDS, GDS, HDS, HLS, HLC, HDC, GLC, MD, GLS, GDC	SW	F, H, AG
2021-05-18	O, MD, HLS, HLC, M, L, HDS, HDC, T	PD	B, AG, H, F
2021-05-19	L, O, T, M, GDS, GLC, HDS, GLS, HDC, GDC, HLC, HLS, BDL, BDS, MD	SE	F, H
2021-05-24	GDS, BDS, GLS, GDC, BDL, L, GLC, HDS, M, HLC, HDC, O, HLS, T	EA	AG, H, F
2021-05-27	T, L, O, M, HDS, HDC, HLC, HLS	NYM	F, H, B
2021-06-03	MD, HDC, HLS, O, HLC, M, L, HDS	NYM	H, B
2021-06-07	O, T, L, M, BDS, GDC, BDL, GDS, GLC, GLS, HLC, HDS, HDC, HLS	EA	F, AG, H
2021-06-09	MD, M, HDS, HLS, GDC, L, HLC, HDC, GDS, O, BDL, BDS, GLS, GLC, T	SW	AG, H, F
2021-06-11	BDS, BDL, L, HLS, HDC, HDS, O, M, HLC, T, MD	SW	AG, H, F
2021-06-14	HLC, M, L, O, HDS, MD, HLS, HDC, T	PD	B, AG, F, H
2021-06-16	MD, BDS, GLS, HDC, BDL, HDS, HLC, GDS, O, L, GDC, HLS, GLC, T, M	SE	H, F
2021-06-23	BDL, BDS, M, O, T, L, HDS, MD, HLS, HDC, HLC, GLC, GLS, GDC, GDS, BLS, BLL	SW	F, H, AG
2021-06-28	HDS, HDC, HLS, HLC, O, L, M, T, MD	PD	B, AG, H, F
2021-06-30	HDC, HDS, HLS, BDS, HLC, O, L, MD, GLS, BDL, GLC, M, GDS, T, GDC	SE	H, F
2021-07-02	M, O, L, HLC, HDS, HDC, HLS, MD, T	NYM	B, H, F
2021-07-05	L, HLC, HDS, M, O, HDC, HLS, BDL, GDS, BDS, GLC, GLS, GDC, T	EA	AG, H, F
2021-07-09	O, BLL, M, BDL, BDS, T, BLS, L, HLS, ML, HLC, HDC, HDS, GLS, GDS, GDC, GLC	SW	F, H, AG
2021-07-14	BDL, O, BLS, BLL, M, T, BDS, L, HDC, HLS, HDS, HLC, GLS, MD, ML, GDC, GDS, GLC	SE	F, H
2021-07-16	HDS, O, HLS, HDC, M, HLC, L, ML, T	NYM	H, F, B
2021-07-21	GLS, ML, HLS, HLC, L, GDS, M, GDC, MD, BLL, HDC, GLC, BLS, HDS, BDL, BDS, O, T	SW	H, AG, F
2021-07-22	L, M, BLL, HLC, HLS, BLS, HDC, HDS, O, ML, T	SW	H, AG, F
2021-07-26	M, O, T, L, HDS, HDC, HLC, BLS, HLS, BLL, ML	PD	F, AG, H, B
2021-07-28	T, BLS, GDS, BDL, M, L, ML, BLL, GLS, O, GLC, GDC, HLS, HDC, HLC, HDS, BDS	SE	F, H
2021-07-30	HDC, HLC, L, M, HLS, HDS, O, T	NYM	B, H, F
2021-08-02	M, BLL, BLS, L, O, T, GLS, GDC, GLC, GDS, HDC, HLS, HDS, HLC	EA	F, AG, H
2021-08-04	BLS, BLL, BDL, M, BDS, T, O, L, HLS, HLC, HDS, MD, ML, HDC, GLC, GDC, GLS, GDS	SW	F, H, AG
2021-08-06	BLS, ML, HLC, BLL, BDS, O, BDL, HDC, HDS, HLS, M, L, MD, T	SW	AG, H, F
2021-08-10	HLC, M, L, O, HLS, ML, HDS, HDC, T	PD	B, AG, H, F
2021-08-11	T, HDS, GLS, L, HLC, GDC, O, GLC, GDS, HLS, M, HDC, BDL, MD, BDS, BLS, BLL, ML	SE	F, H
2021-08-12	HLC, HDS, M, HDC, O, L, HLS, T, ML	NYM	B, F, H
2021-08-16	BDL, BDS, ML, BLL, GDC, BLS, GLC, GDS, L, GLS, HLS, O, M, HDS, HDC, T	EA	AG, H, F
2021-08-17	HDC, ML, HLS, BDS, BLL, L, HDS, HLC, O, BLS, M, BDL, GDC, GDS, GLS, GLC, MD, T	SW	AG, H, F
2021-08-20	BLS, BLL, ML, BDS, BDL, HDS, HLS, O, M, HDC, HLC, L, T, MD	SW	AG, H, F
2021-08-23	HLC, HDS, O, L, HDC, ML, M, HLS, T	PD	B, F, AG, H
2021-08-25	O, BLS, GLC, BDS, HLC, BLL, GLS, HLS, L, HDC, ML, HDS, BDL, T, M, GDS, GDC	SE	H, F
2021-08-27	HDC, M, L, HLC, HLS, HDS, O, ML, T	NYM	B, H, F
2021-09-01	L, T, BDS, BLS, O, BLL, M, BDL, HDC, HLC, HDS, HLS, ML, GLS, GLC, GDS, GDC	SW	F, H, AG
2021-09-08	HLS, L, GLC, HLC, BLS, BDS, O, M, GLS, HDS, BLL, BDL, T, HDC	SE	H, F
2021-09-20	BLL, BDL, BDS, BLS, M, HDC, O, HLS, HLC, L, HDS	SW	AG, H
2021-09-22	O, HDC, HDS, L, HLC, HLS, MD, M	NYM	B, H
2021-09-30	BLL, O, M, BDS, BLS, BDL, T, L	SW	F
2021-10-08	O, BLS, BDS, T, M, BDL, BLL, L, HLS, GLC, HDC, HLC, GLS, ML, HDS, GDC, GDS, MD	SE	F, H
2021-10-11	BLL, BDL, BDS, BLS, GLS, GDC, L, GLC, GDS, O, HLS, HDC, M, HLC, HDS, T	EA	AG, H, F
2021-10-12	M, HLS, HLC, HDC, HDS, L, O, MD, ML, T	NYM	B, H, F
2021-10-19	M, HLS, HLC, HDS, HDC, L, O, T	PD	H, AG, F
2021-10-21	M, L, O, HDS, HLS, T, GLC, HDC, BDL, ML, GLS, HLC, BDS, GDC, GDS	SE	H, F
2021-10-26	M, HDC, L, O, HLC, HDS, HLS, ML, MD, T	NYM	B, H, F
2021-11-01	BDS, BDL, BLL, GLC, HLC, GDS, L, HDC, GDC, GLS, HDS, HLS, M, BLS, O, T	EA	AG, H, F
2021-11-03	T, BDS, BDL, L, M, O, GLC, HLS, GLS, HLC, GDS, HDC, GDC, HDS, MD	SW	F, H, AG
2021-11-11	BDL, BDS, L, HLC, HDC, HLS, M, O, HDS, MD, ML, T	SW	AG, H, F
2021-11-15	M, HLC, MD, HDC, HDS, L, O, HLS, T	PD	B, AG, H, F
2021-11-18	L, GDS, GLS, HDS, M, O, HDC, GLC, T, HLC, GDC, HLS, BDS, BDL, MD	SE	H, F
2021-11-22	M, HLS, HDS, HDC, L, HLC, O, MD, T	NYM	H, F
2021-11-25	O, BDS, L, T, BDL, M, GDS, GDC, GLS, HDC, HLS, GLC, MD, HDS, HLC	SW	F, H, AG
2021-11-29	GLC, L, BDL, BDS, GDC, GDS, GLS, M, O, T	EA	AG, F
2021-12-02	BDS, BDL, HDS, HLS, L, HDC, O, HLC, M, T, MD	SW	AG, H, F
2021-12-10	M, L, HDS, HDC, O, T, BDL, MD, HLS, HLC, BDS, GDS, GLS, GDC, GLC	SE	F, H
2022-01-31	BDS, BDL, MD, HLS, HDC, HDS, HLC, L, O, GDC, GDS, GLC, GLS, M, T	SE	H, F
2022-02-01	HDC, HDS, HLC, HLS, L, M, O, ML, MD, T	NYM	B, F, H
2022-02-08	O, L, T, M, MD, HDC, HDS, HLC, HLS	PD	F, AG, H
2022-02-10	HDC, HLC, HDS, HLS, L, M, O, MD, GDC, GDS, GLC, GLS, T, BDS, BDL	SW	AG, H, F
2022-02-14	GDS, GDC, GLC, GLS, BDL, BDS, L, MD, HDS, HDC, HLS, HLC, O, M, T, ML	SE	H, F
2022-03-06	O, L, BDL, BDS, HLS, HLC, HDC, HDS, M, MD, T	SW	AG, H, F
2022-03-07	HLS, HLC, HDC, MD, BDL, HDS, O, L, M, T, BDS, GDS, GLS, GDC, GLC	SW	H, F, AG
2022-03-08	MD, HDC, O, HDS, HLS, HLC, M, T, L	NYM	H, F
2022-03-21	BDL, BDS, O, L, M, HLC, HLS, HDC, HDS, MD, GDC, GDS, GLC, GLS, T	SE	H, F
2022-03-22	BDS, M, BDL, O, L, T	EA	F
2022-03-23	O, L, BDS, BDL, HLS, HLC, HDS, HDC, M, GDS, GDC, GLC, GLS	SW	AG, H
2022-03-24	L, HDC, MD, HDS, ML, HLC, HLS, M, O, GDC, GDS, GLS, GLC, T, BDS, BDL	SW	AG, H, F
2022-03-25	M, HDC, HLS, HLC, O, L, HDS, MD, ML, T, BDS, BDL	NYM	B, F, H
2022-03-26	O, L, HLC, HLS, M, MD, HDC, GLS, GLC, BDS, BDL, HDS, GDS, GDC, T	SE	H, F
2022-04-25	M, O, BDS, BDL, L, T, MD, HDS, HDC, HLS, ML, HLC, GDS, GDC, GLS, GLC	EA	F, AG, H
2022-04-26	HLS, MD, O, L, M, HDS, HLC, HDC, T, BDS, BDL, GDC, GDS, GLC, GLS	SW	AG, F, H
2022-04-27	HDS, HLC, O, GDS, T, L, M, GDC, GLS, HDC, HLS, BDS, GLC, BDL	SW	H, F, AG
2022-04-28	M, T, L, O, HDC, HDS, HLS, HLC, MD	PD	F, AG, B, H
2022-04-29	HDC, HLS, HLC, GDS, GDC, GLS, GLC, MD, O, L, M, T, HDS, BDL, BDS	SE	H, F
2022-05-09	HDS, HDC, HLS, HLC, MD, GDS, GDC, GLS, GLC, L, O, M, BDL, BDS, T	EA	AG, H, F
2022-05-17	BDL, M, O, GDC, GLS, HLS, HLC, BLL, L, GDS, HDS, HDC, ML, GLC, MD, BLS, BDS, T	SE	H, F
2022-05-19	BDL, BLS, BLL, O, L, M, BDS, HLC, HDS, GDS, GDC, GLS, GLC, HLS, HDC	SW	AG, H
2022-05-25	GLC, GLS, GDC, GDS, L, HLC, HLS, HDC, HDS, M, O	SH	H
2022-05-26	GLC, GLS, GDC, GDS, L, HLC, HLS, HDC, HDS, M, O	SH	H
2022-06-16	HLC, HDC, O, HLS, ML, MD, M, L, HDS, T	NYM	B, H, F
2022-06-17	HLS, HDS, O, HDC, MD, L, HLC, ML, M, BDS, BLL, BLS, BDL, T, GLC, GLS, GDC, GDS	PD, SE	B, AG, H, F
2022-06-21	BLS, HDC, HLS, M, BLL, HDS, ML, MD, O, HLC, L, GDS, GLC, GLS, GDC, BDL, BDS, T	SW	AG, H, F
2022-06-23	BDL, BLS, O, L, BDS, BLL, HDC, GDS, GLC, HDS, M, HLS, GLS, GDC, HLC, T	SW	AG, H, F
2022-06-30	GLC, GLS, GDC, GDS, L, HLC, HLS, HDC, HDS, M, O	SH	H
2022-07-11	O, MD, M, HLS, L, GDS, HDS, GLS, GLC, HLC, GDC, HDC, BLS, BLL, BDS, BDL, T	EA	AG, H, F
2022-07-12	GLC, HLC, L, HDC, HLS, ML, BLL, BLS, BDS, MD, HDS, GDC, BDL, GLS, O, GDS, T, M	SE	H, F
2022-07-13	M, O, HLS, L, HDS, ML, MD, HLC, HDC, T, BLL, BDL, BLS, BDS, GDC	PD	B, F, AG, H
2022-07-17	BLS, BDS, L, O, BLL, BDL, GLS, HDC, M, GDC, HLC, GDS, HDS, HLS, T, ML, MD, GLC	SW	AG, H, F
2022-07-18	L, BLS, GLS, HLC, BDS, MD, BDL, HDS, HLS, GDC, GLC, M, O, HDC, GDS, BLL, ML, T	EA, NYM, SE	AG, H, F, B
2022-07-19	HDC, HLC, L, M, HLS, ML, HDS, O, MD, T, BDL, BDS, BLS, BLL, GLC, GDC, GDS, GLS	NYM, PD, SE	B, H, F, AG
2022-07-21	GLC, GLS, GDC, GDS, L, HLC, HLS, HDC, HDS, M, O	SH	H
2022-08-07	HLS, L, HLC, M, HDC, HDS, ML, O, MD, T	NYM, PD	H, B, F
2022-08-09	M, BLS, GDS, GDC, BDS, GLS, O, BDL, L, MD, GLC, HDS, HLC, HLS, BLL, HDC, ML, T	EA	AG, H, F
2022-08-10	L, BLS, M, O, BDS, BLL, T, BDL, GDS, GDC, GLC, HLS, HDS, HLC, GLS, HDC, ML, MD	SE	F, H
2022-08-11	M, BDS, BDL, O, HLS, ML, BLS, HLC, BLL, HDC, L, MD, HDS, GLS, GLC, GDC, GDS, T	SW	AG, H, F
2022-08-30	L, BLS, BDL, BDS, BLL, O, GDC, HLS, GLC, HDC, GDS, HLC, HDS, GLS, M, T, ML, MD	SW	AG, H, F
2022-08-31	HDS, O, BDS, MD, L, BLL, BLS, HDC, ML, HLC, M, HLS, BDL, GDS, GLC, GLS, GDC, T	SW	AG, H, F
2022-09-01	MD, HLC, HDC, M, ML, L, O, HLS, HDS, BLS, BLL, BDL, BDS, T	PD	B, AG, F, H
2022-09-19	BLL, M, BLS, T, BDS, BDL, O, L, GLS, HDS, HDC, GLC, GDS, GDC, HLS	SE	F, H
2022-09-20	BDL, BLS, L, BLL, M, GLC, BDS, HLC, GDC, HLS, GDS, HDC, O, T, ML, HDS, MD	SW	AG, H, F
2023-02-04	O, HLC, HLS, M, L, HDS, ML, T, HDC	NYM, PD, SW, NYM	H, F, AG, H , B , B
2023-02-18	BDL, BDS, GLC, GLS, O, L, T, BLS	SW	AG, H, F
2023-02-19	BDL, O, BDS, L, T, HLS, HDC, HLC, GDS, MD, GLS, HDS, GLC, BLL, BLS, M	SE , PD	F, H, B
2023-04-22	BDL, BDS, HDS, HDC, HLS, T, O, HLC, L, M	SW, NYM	AG, H, H , B , F
2023-05-30	BDL, O, BLS, M, L, BLL, BDS, T, GDS, GDC, GLC, GLS, HLS, HLC, ML, MD	SW, PD, NYM, SE	F, H, AG, B
2023-06-04	HLC, HDC, L, HLS, HDS, O, ML, M, T	NYM , NYM, PD	H, B , F, B
2023-06-05	HLC, BLS, O, BLL, L, HLS, T, BDL, M	PD, SW, NYM	H, F, AG, B, B
